# Supplementary material for: The DEAD-box RNA helicase CshA is required for fatty acid homeostasis in Staphylococcus aureus
Source: PLoS Genet. 2020 Jul 30;16(7):e1008779. doi: 10.1371/journal.pgen.1008779 (PMC7392221; doi:10.1371/journal.pgen.1008779)
Supplement: S1 File — (XLSX) [file pgen.1008779.s006.xlsx]

## Sheet: data source Figure 2A
summary
Figure2A:fapR mRNA level in acc and biotin related mutants
	strains	strains short names	number of biological replicated		measure 1	measure 2	mesure 3		mesure 4	mean	standard deviation
	wt	PR01	4: from A to D	in measure1(A) 2(B) 3(C) 4(D)	1	1	1		1	1	0
	ΔcshA	PR01-ΔcshA	5: from A to E	in measure1(A) 2(B) 3(C and D) 4(E)	4.25328	4.05329	3.19035	2.7817	5.1684	3.8894	0.936855
	accCM385V,ΔcshA	C51	3: from A to C	in measure1(A) 2(B) 3(C)	2.24607	1.31086	1.19262			1.58318	0.577111
	accCT183I,ΔcshA	sup30	3: from A to C	in measure1(A) 2(B) 3(C)	2.52593	1.5605	1.21925			1.76856	0.67773
	accDF253V,ΔcshA	sup17	3: from A to C	in measure1(A) 2(B) 3(C)	1.80867	1.63829	2.11207			1.85301	0.239985
	accDA164V,ΔcshA	sup16	3: from A to C	in measure1(A) 2(B) 3(C)	2.35115	1.98244	1.15795			1.83051	0.610932
	birAD320F-FsX28	C58	3: from A to C	in measure1(A) 2(B) 4(C)	1.22299	0.94778			1.71283	1.29453	0.387512
	birAR280stop	sup1	3: from A to C	in measure1(A) 2(B) 3(C)	3.11949	2.08832	1.72062			2.30948	0.725187
	bioYP123R-fsX1	C66	3: from A to C	in measure1(A) 2(B) 4(C)	1.61259	0.901828			0.815855	1.11009	0.437295
measure 1
Well	Fluor	Target	Sample	Cq	cq mean	standard deviation (mean cq)	Δct(target-16S)	ΔΔct(wt-mutants)	expression level compare to wt
A02	SYBR	16S(=ref)	ΔcshA-A	15.2912	15.1751	0.107928
A03	SYBR	16S(=ref)	C58-A	15.2842	15.23	0.116607
A05	SYBR	16S(=ref)	C51-A	15.0668	14.8749	0.169201
A06	SYBR	16S(=ref)	sup1-A	15.0106	14.7811	0.205784
A07	SYBR	16S(=ref)	C66-A	15.1731	14.9359	0.206833
A08	SYBR	16S(=ref)	sup16-A	15.141	15.0826	0.0518292
A09	SYBR	16S(=ref)	sup17-A	14.5968	14.5921	0.00485333
A10	SYBR	16S(=ref)	sup30-A	15.1336	15.2305	0.0940311
B01	SYBR	16S(=ref)	wt-A	14.89	14.9062	0.0229409
B02	SYBR	16S(=ref)	ΔcshA-A	15.1563
B03	SYBR	16S(=ref)	C58-A	15.0962
B05	SYBR	16S(=ref)	C51-A	14.8107
B06	SYBR	16S(=ref)	sup1-A	14.72
B07	SYBR	16S(=ref)	C66-A	14.7933
B08	SYBR	16S(=ref)	sup16-A	15.0648
B09	SYBR	16S(=ref)	sup17-A	14.5871
B10	SYBR	16S(=ref)	sup30-A	15.3213
C01	SYBR	16S(=ref)	wt-A	14.9224
C02	SYBR	16S(=ref)	ΔcshA-A	15.0778
C03	SYBR	16S(=ref)	C58-A	15.3097
C05	SYBR	16S(=ref)	C51-A	14.7471
C06	SYBR	16S(=ref)	sup1-A	14.6128
C07	SYBR	16S(=ref)	C66-A	14.8413
C08	SYBR	16S(=ref)	sup16-A	15.042
C09	SYBR	16S(=ref)	sup17-A	14.5923
C10	SYBR	16S(=ref)	sup30-A	15.2365
D01	SYBR	fapR	wt-A	24.4534	24.585	0.374915	9.67885	0	1
D02	SYBR	fapR	ΔcshA-A	22.7994	22.7654	0.104179	7.59027	2.08858	4.25328
D03	SYBR	fapR	C58-A	24.7978	24.6185	0.224928	9.38844	0.290408	1.22299
D05	SYBR	fapR	C51-A	23.4991	23.3863	0.131499	8.51144	1.1674	2.24607
D06	SYBR	fapR	sup1-A	22.9497	22.8187	0.1231	8.03754	1.64131	3.11949
D07	SYBR	fapR	C66-A	24.0508	23.9254	0.17611	8.98947	0.68938	1.61259
D08	SYBR	fapR	sup16-A	23.506	23.5281	0.025312	8.44548	1.23336	2.35115
D09	SYBR	fapR	sup17-A	23.5025	23.416	0.0840271	8.82392	0.854925	1.80867
D10	SYBR	fapR	sup30-A	23.616	23.5725	0.04355	8.34203	1.33681	2.52593
E01	SYBR	fapR	wt-A	24.2937
E02	SYBR	fapR	ΔcshA-A	22.6484
E03	SYBR	fapR	C58-A	24.6915
E05	SYBR	fapR	C51-A	23.4179
E06	SYBR	fapR	sup1-A	22.8009
E07	SYBR	fapR	C66-A	23.724
E08	SYBR	fapR	sup16-A	23.5226
E09	SYBR	fapR	sup17-A	23.4109
E10	SYBR	fapR	sup30-A	23.5727
F01	SYBR	fapR	wt-A	25.008
F02	SYBR	fapR	ΔcshA-A	22.8483
F03	SYBR	fapR	C58-A	24.3661
F05	SYBR	fapR	C51-A	23.2419
F06	SYBR	fapR	sup1-A	22.7054
F07	SYBR	fapR	C66-A	24.0012
F08	SYBR	fapR	sup16-A	23.5557
F09	SYBR	fapR	sup17-A	23.3346
F10	SYBR	fapR	sup30-A	23.5289
measure 2
Well	Fluor	target	sample	Cq	cq mean	standard deviation (mean cq)	Δct(target-16S)	ΔΔct(wt-mutants)	expression level compare to wt
A01	SYBR	16S(=ref)	wt-B	15.1736	15.0943	0.0692603
A02	SYBR	16S(=ref)	ΔcshA-B	14.4812	14.4079	0.073632
A03	SYBR	16S(=ref)	C58-B	15.4972	15.4428	0.0638167
A05	SYBR	16S(=ref)	C51-B	15.6552	15.5312	0.107507
A06	SYBR	16S(=ref)	sup1-B	14.0683	14.1699	0.0879973
A07	SYBR	16S(=ref)	C66-B	14.8776	14.8638	0.0941755
A08	SYBR	16S(=ref)	sup16-B	14.5696	14.5716	0.0636226
A09	SYBR	16S(=ref)	sup17-B	14.8063	14.7731	0.0292945
A10	SYBR	16S(=ref)	sup30-B	14.5551	14.5551	0.0363041
B01	SYBR	16S(=ref)	wt-B	15.0454
B02	SYBR	16S(=ref)	ΔcshA-B	14.4086
B03	SYBR	16S(=ref)	C58-B	15.3725
B05	SYBR	16S(=ref)	C51-B	15.4635
B06	SYBR	16S(=ref)	sup1-B	14.2193
B07	SYBR	16S(=ref)	C66-B	14.9504
B08	SYBR	16S(=ref)	sup16-B	14.6361
B09	SYBR	16S(=ref)	sup17-B	14.762
B10	SYBR	16S(=ref)	sup30-B	14.5914
C01	SYBR	16S(=ref)	wt-B	15.064
C02	SYBR	16S(=ref)	ΔcshA-B	14.3339
C03	SYBR	16S(=ref)	C58-B	15.4586
C05	SYBR	16S(=ref)	C51-B	15.475
C06	SYBR	16S(=ref)	sup1-B	14.2222
C07	SYBR	16S(=ref)	C66-B	14.7635
C08	SYBR	16S(=ref)	sup16-B	14.5089
C09	SYBR	16S(=ref)	sup17-B	14.751
C10	SYBR	16S(=ref)	sup30-B	14.5188
D01	SYBR	fapR	wt-B	24.486	24.4532	0.0730687	9.35893	0	1
D02	SYBR	fapR	ΔcshA-B	21.7921	21.7477	0.0490536	7.33984	2.01909	4.05329
D03	SYBR	fapR	C58-B	24.8708	24.8791	0.0816463	9.43631	-0.0773752	0.94778
D05	SYBR	fapR	C51-B	24.6577	24.4997	0.142629	8.96842	0.390511	1.31086
D06	SYBR	fapR	sup1-B	22.9507	22.4665	0.481404	8.29659	1.06234	2.08832
D07	SYBR	fapR	C66-B	24.4296	24.3718	0.0760514	9.50801	-0.149075	0.901828
D08	SYBR	fapR	sup16-B	22.7843	22.9432	0.283782	8.37165	0.987277	1.98244
D09	SYBR	fapR	sup17-B	23.4236	23.4198	0.223631	8.64674	0.712191	1.63829
D10	SYBR	fapR	sup30-B	23.2525	23.272	0.08742	8.71692	0.642006	1.5605
E01	SYBR	fapR	wt-B	24.5042
E02	SYBR	fapR	ΔcshA-B	21.756
E03	SYBR	fapR	C58-B	24.8019
E05	SYBR	fapR	C51-B	24.4607
E06	SYBR	fapR	sup1-B	22.4609
E07	SYBR	fapR	C66-B	24.2857
E08	SYBR	fapR	sup16-B	22.7745
E09	SYBR	fapR	sup17-B	23.1944
E10	SYBR	fapR	sup30-B	23.196
F01	SYBR	fapR	wt-B	24.3695
F02	SYBR	fapR	ΔcshA-B	21.6951
F03	SYBR	fapR	C58-B	24.9645
F05	SYBR	fapR	C51-B	24.3805
F06	SYBR	fapR	sup1-B	21.988
F07	SYBR	fapR	C66-B	24.4003
F08	SYBR	fapR	sup16-B	23.2708
F09	SYBR	fapR	sup17-B	23.6416
F10	SYBR	fapR	sup30-B	23.3676
measure 3
Well	Fluor	Target	Sample	Cq	cq mean	standard deviation (mean cq)	Δct(target-16S)	ΔΔct(wt-mutants)	expression level compare to wt
A01	SYBR	16S(=ref)	wt-C	13.9631	13.9467	0.0970845
A02	SYBR	16S(=ref)	wt-C	14.0345
A03	SYBR	16S(=ref)	wt-C	13.8424
A04	SYBR	fapR	wt-C	22.9539	23.1817	0.219771	9.235	0	1
A05	SYBR	fapR	wt-C	23.1986
A06	SYBR	fapR	wt-C	23.3925
A07	SYBR	16S(=ref)	sup1-C	13.8421	13.928	0.0743827
A08	SYBR	16S(=ref)	sup1-C	13.9712
A09	SYBR	16S(=ref)	sup1-C	13.9707
A10	SYBR	fapR	sup1-C	22.3384	22.3801	0.229697	8.45208	0.782926	1.72062
A11	SYBR	fapR	sup1-C	22.1741
A12	SYBR	fapR	sup1-C	22.6277
B07	SYBR	16S(=ref)	sup16-C	14.094	14.04	0.0651519
B08	SYBR	16S(=ref)	sup16-C	14.0583
B09	SYBR	16S(=ref)	sup16-C	13.9676
B10	SYBR	fapR	sup16-C	23.0298	23.0634	0.0653933	9.02343	0.211577	1.15795
B11	SYBR	fapR	sup16-C	23.0217
B12	SYBR	fapR	sup16-C	23.1388
C01	SYBR	16S(=ref)	ΔcshA-C	13.9913	13.998	0.0263031
C02	SYBR	16S(=ref)	ΔcshA-C	13.9757
C03	SYBR	16S(=ref)	ΔcshA-C	14.027
C04	SYBR	fapR	ΔcshA-C	21.3151	21.5593	0.25096	7.56129	1.67371	3.19035
C05	SYBR	fapR	ΔcshA-C	21.5464
C06	SYBR	fapR	ΔcshA-C	21.8165
C07	SYBR	16S(=ref)	sup17-C	13.4406	13.5165	0.0716654
C08	SYBR	16S(=ref)	sup17-C	13.526
C09	SYBR	16S(=ref)	sup17-C	13.583
C10	SYBR	fapR	sup17-C	21.6003	21.6729	0.0892389	8.15634	1.07866	2.11207
C11	SYBR	fapR	sup17-C	21.6459
C12	SYBR	fapR	sup17-C	21.7725
D01	SYBR	16S(=ref)	ΔcshA-D	13.8906	13.9174	0.0323046
D02	SYBR	16S(=ref)	ΔcshA-D	13.9533
D03	SYBR	16S(=ref)	ΔcshA-D	13.9082
D04	SYBR	fapR	ΔcshA-D	21.6013	21.6764	0.0862496	7.75904	1.47596	2.7817
D05	SYBR	fapR	ΔcshA-D	21.6573
D06	SYBR	fapR	ΔcshA-D	21.7706
D07	SYBR	16S(=ref)	sup30-C	13.7931	13.8285	0.116646
D08	SYBR	16S(=ref)	sup30-C	13.7337
D09	SYBR	16S(=ref)	sup30-C	13.9588
D10	SYBR	fapR	sup30-C	22.755	22.7775	0.122883	8.94901	0.285995	1.21925
D11	SYBR	fapR	sup30-C	22.9101
D12	SYBR	fapR	sup30-C	22.6675
G01	SYBR	16S(=ref)	C51-C	13.6243	13.5734	0.0507821
G02	SYBR	16S(=ref)	C51-C	13.5733
G03	SYBR	16S(=ref)	C51-C	13.5227
G04	SYBR	fapR	C51-C	22.4335	22.5543	0.205621	8.98086	0.25414	1.19262
G05	SYBR	fapR	C51-C	22.4376
G06	SYBR	fapR	C51-C	22.7917
measure 4
Well	Fluor	Target	Sample	Cq	cq mean	standard deviation (mean cq)	Δct(target-16S)	ΔΔct(wt-mutants)	expression level compare to wt
E07	SYBR	16S(=ref)	PR01-D	14.1508	14.0736	0.075489
E08	SYBR	16S(=ref)	PR01-D	14
E09	SYBR	16S(=ref)	PR01-D	14.07
E10	SYBR	fapR	PR01-D	22.84	22.85	0.0360555	8.77638	0	1
E11	SYBR	fapR	PR01-D	22.82
E12	SYBR	fapR	PR01-D	22.89
F07	SYBR	16S(=ref)	ΔcshA-E	14.14	14.2367	0.134288
F08	SYBR	16S(=ref)	ΔcshA-E	14.18
F09	SYBR	16S(=ref)	ΔcshA-E	14.39
F10	SYBR	fapR	ΔcshA-E	20.6	20.6433	0.178979	6.40667	2.36972	5.1684
F11	SYBR	fapR	ΔcshA-E	20.84
F12	SYBR	fapR	ΔcshA-E	20.49
G07	SYBR	16S(=ref)	C58-C	13.84	13.9267	0.090185
G08	SYBR	16S(=ref)	C58-C	13.92
G09	SYBR	16S(=ref)	C58-C	14.02
G10	SYBR	fapR	C58-C	21.97	21.9267	0.0404145	8	0.776384	1.71283
G11	SYBR	fapR	C58-C	21.89
G12	SYBR	fapR	C58-C	21.92
H07	SYBR	16S(=ref)	C66-C	13.57	13.79	0.192873
H08	SYBR	16S(=ref)	C66-C	13.87
H09	SYBR	16S(=ref)	C66-C	13.93
H10	SYBR	fapR	C66-C	23.04	22.86	0.190788	9.07	-0.293616	0.815855
H11	SYBR	fapR	C66-C	22.88
H12	SYBR	fapR	C66-C	22.66

## Sheet: data source Figure 3B
summary
Figure 3B: bfmBAA mRNA level in ahrC mutants
	strains	strains short names	number of biological replicated		measure 1	measure 2	measure 3		mean	standard deviation
	wt	PR01	4: from A to D	in measure1(A) 2(B) 3(C and D)	1	1	1	1.19201	1.048	0.0960032
	ΔcshA	PR01-ΔcshA	4: from A to D	in measure1(A) 2(B) 3(C and D)	1.01433	1.66348	1.38836	1.38586	1.36301	0.266474
	ahrCN31stop, ΔcshA	C9	3: from A to C	in measure1(A) 2(B) 3(C)	1.94567	2.98874	4.86424		3.26622	1.47894
	ahrCR44C, ΔcshA	C57	3: from A to C	in measure1(A) 2(B) 3(C)	3.36089	3.77788	5.01575		4.0515	0.860695
measure 1
Well	Fluor	Target	Sample	Cq	cq mean	standard deviation (mean cq)	Δct(target-16S)	ΔΔct(wt-mutants)	expression level compare to wt
E01	SYBR	16S(=ref)	wt-A	14.2025	14.1839	0.0314063
E02	SYBR	16S(=ref)	wt-A	14.2016
E03	SYBR	16S(=ref)	wt-A	14.1477
E04	SYBR	bfmBAA	wt-A	27.9394	28.057	0.103914	13.8731	0	1
E05	SYBR	bfmBAA	wt-A	28.1364
E06	SYBR	bfmBAA	wt-A	28.0953
F01	SYBR	16S(=ref)	ΔcshA-A	14.6196	14.589	0.0850313
F02	SYBR	16S(=ref)	ΔcshA-A	14.6545
F03	SYBR	16S(=ref)	ΔcshA-A	14.4929
F04	SYBR	bfmBAA	ΔcshA-A	28.3792	28.4416	0.0883253	13.8526	0.0205247	1.01433
F05	SYBR	bfmBAA	ΔcshA-A	28.4029
F06	SYBR	bfmBAA	ΔcshA-A	28.5427
G01	SYBR	16S(=ref)	C9	14.4828	14.4571	0.0243122
G02	SYBR	16S(=ref)	C9	14.4345
G03	SYBR	16S(=ref)	C9	14.454
G04	SYBR	bfmBAA	C9	27.3053	27.3699	0.109041	12.9128	0.960269	1.94567
G05	SYBR	bfmBAA	C9	27.3087
G06	SYBR	bfmBAA	C9	27.4958
H01	SYBR	16S(=ref)	C57	15.0721	15.1079	0.0479159
H02	SYBR	16S(=ref)	C57	15.0893
H03	SYBR	16S(=ref)	C57	15.1624
H04	SYBR	bfmBAA	C57	27.0024	27.2322	0.224316	12.1243	1.74884	3.36089
H05	SYBR	bfmBAA	C57	27.4506
H06	SYBR	bfmBAA	C57	27.2436
measure 2
Well	Fluor	Target	Sample	Cq	cq mean	standard deviation (mean cq)	Δct(target-16S)	ΔΔct(wt-mutants)	expression level compare to wt
E01	SYBR	16S(=ref)	wt-B	13.8837	13.8943	0.017127
E02	SYBR	16S(=ref)	wt-B	13.8851
E03	SYBR	16S(=ref)	wt-B	13.9141
E04	SYBR	bfmBAA	wt-B	29.1896	29.0443	0.141472	15.15	0	1
E05	SYBR	bfmBAA	wt-B	29.0363
E06	SYBR	bfmBAA	wt-B	28.907
F01	SYBR	16S(=ref)	ΔcshA-B	14.2664	14.3298	0.114996
F02	SYBR	16S(=ref)	ΔcshA-B	14.2605
F03	SYBR	16S(=ref)	ΔcshA-B	14.4626
F04	SYBR	bfmBAA	ΔcshA-B	28.7333	28.7457	0.0224556	14.4158	0.734203	1.66348
F05	SYBR	bfmBAA	ΔcshA-B	28.7321
F06	SYBR	bfmBAA	ΔcshA-B	28.7716
G01	SYBR	16S(=ref)	C9	14.4844	14.7058	0.241809
G02	SYBR	16S(=ref)	C9	14.6691
G03	SYBR	16S(=ref)	C9	14.9638
G04	SYBR	bfmBAA	C9	28.2374	28.2763	0.045227	13.5705	1.57954	2.98874
G05	SYBR	bfmBAA	C9	28.2655
G06	SYBR	bfmBAA	C9	28.3259
H01	SYBR	16S(=ref)	C57	14.4272	14.5602	0.187154
H02	SYBR	16S(=ref)	C57	14.4793
H03	SYBR	16S(=ref)	C57	14.7742
H04	SYBR	bfmBAA	C57	27.7443	27.7927	0.0563143	13.2324	1.91758	3.77788
H05	SYBR	bfmBAA	C57	27.8545
H06	SYBR	bfmBAA	C57	27.7792
measure 3
Well	Fluor	Target	Sample	Cq	cq mean	standard deviation (mean cq)	Δct(target-16S)	ΔΔct(wt-mutants)	expression level compare to wt
A01	SYBR	16S(=ref)	wt-C	13.0106	13.0173	0.159444
A02	SYBR	16S(=ref)	wt-C	13.18
A03	SYBR	16S(=ref)	wt-C	12.8614
A04	SYBR	bfmBAA	wt-C	25.981	26.2767	0.259629	13.2594	0	1
A05	SYBR	bfmBAA	wt-C	26.4673
A06	SYBR	bfmBAA	wt-C	26.3818
B01	SYBR	16S(=ref)	wt-D	12.6042	12.6858	0.0743161
B02	SYBR	16S(=ref)	wt-D	12.7496
B03	SYBR	16S(=ref)	wt-D	12.7036
B04	SYBR	bfmBAA	wt-D	25.6173	25.6918	0.101638	13.006	0.253392	1.19201
B05	SYBR	bfmBAA	wt-D	25.6505
B06	SYBR	bfmBAA	wt-D	25.8076
C01	SYBR	16S(=ref)	ΔcshA-C	13.0883	13.0004	0.0940062
C02	SYBR	16S(=ref)	ΔcshA-C	13.0117
C03	SYBR	16S(=ref)	ΔcshA-C	12.9013
C04	SYBR	bfmBAA	ΔcshA-C	25.7681	25.7864	0.0741651	12.786	0.473384	1.38836
C05	SYBR	bfmBAA	ΔcshA-C	25.7232
C06	SYBR	bfmBAA	ΔcshA-C	25.8681
D01	SYBR	16S(=ref)	ΔcshA-D	12.8275	12.9505	0.108436
D02	SYBR	16S(=ref)	ΔcshA-D	13.0325
D03	SYBR	16S(=ref)	ΔcshA-D	12.9915
D04	SYBR	bfmBAA	ΔcshA-D	25.6893	25.7391	0.0434203	12.7886	0.470777	1.38586
D05	SYBR	bfmBAA	ΔcshA-D	25.7691
D06	SYBR	bfmBAA	ΔcshA-D	25.7589
E01	SYBR	16S(=ref)	C9-C	12.8297	12.7733	0.0501134
E02	SYBR	16S(=ref)	C9-C	12.7563
E03	SYBR	16S(=ref)	C9-C	12.7339
E04	SYBR	bfmBAA	C9-C	23.7069	23.7505	0.0671138	10.9772	2.28222	4.86424
E05	SYBR	bfmBAA	C9-C	23.8278
E06	SYBR	bfmBAA	C9-C	23.7168
F01	SYBR	16S(=ref)	C57-C	13.0447	12.9835	0.103291
F02	SYBR	16S(=ref)	C57-C	12.8643
F03	SYBR	16S(=ref)	C57-C	13.0416
F04	SYBR	bfmBAA	C57-C	24.0227	23.9165	0.16488	10.9329	2.32646	5.01575
F05	SYBR	bfmBAA	C57-C	23.7265
F06	SYBR	bfmBAA	C57-C	24.0001

## Sheet: data source Figure 5B
summary
Figure5B: FapR targets mRNA level in wt and ΔFapR strains
							plsX	fabH	mean plsX	mean fabH	standard deviation(plsX)	standard deviation(fabH)
						PR01-A	1	1	0.898417	0.875332	0.143661	0.176307
						PR01-B	0.796833	0.750664
						ΔfapR-A	5.53255	2.60254	4.90421	2.20219	0.888606	0.566184
						ΔfapR-B	4.27587	1.80183
			strains	strains short names	number of biological replicated		plsX	fabH	standard deviation(plsX)	standard deviation(fabH)
			wt	PR01	2: A and B	wt(mean wt set t1)	1	1	0.159904	0.201417
			ΔfapR	SVK31	2: A and B	ΔfapR	5.45873	2.51583	0.989081	0.646821
measure
Well	Fluor	Target	Sample	Cq	cq mean	standard deviation (mean cq)	Δct(target-16S)	ΔΔct(wt-mutants)	expression level compare to wt
A01	SYBR	16S(=ref)	wt-A	13.4261	13.3579	0.0992042
A02	SYBR	16S(=ref)	wt-A	13.4035
A03	SYBR	16S(=ref)	wt-A	13.2441
A10	SYBR	plsX	wt-A	25.7314	25.9331	0.234002	12.5752	0	1
A11	SYBR	plsX	wt-A	25.8784
A12	SYBR	plsX	wt-A	26.1897
B01	SYBR	16S(=ref)	wt-B	13.1229	13.1224	0.02584
B02	SYBR	16S(=ref)	wt-B	13.148
B03	SYBR	16S(=ref)	wt-B	13.0963
B10	SYBR	plsX	wt-B	25.9488	26.0252	0.0665813	12.9029	-0.327651	0.796833
B11	SYBR	plsX	wt-B	26.0706
B12	SYBR	plsX	wt-B	26.0563
C01	SYBR	16S(=ref)	ΔfapR-A	13.3856	13.3579	0.039356
C02	SYBR	16S(=ref)	ΔfapR-A	13.3129
C03	SYBR	16S(=ref)	ΔfapR-A	13.3754
C10	SYBR	plsX	ΔfapR-A	23.3259	23.4652	0.121958	10.1073	2.46795	5.53255
C11	SYBR	plsX	ΔfapR-A	23.517
C12	SYBR	plsX	ΔfapR-A	23.5528
D01	SYBR	16S(=ref)	ΔfapR-B	13.0655	13.0759	0.0120349
D02	SYBR	16S(=ref)	ΔfapR-B	13.0891
D03	SYBR	16S(=ref)	ΔfapR-B	13.0731
D10	SYBR	plsX	ΔfapR-B	23.5173	23.5549	0.0538789	10.479	2.09622	4.27587
D11	SYBR	plsX	ΔfapR-B	23.6166
D12	SYBR	plsX	ΔfapR-B	23.5308
E07	SYBR	fabH	wt-A	25.0388	25.1289	0.106545	11.771	0	1
E08	SYBR	fabH	wt-A	25.1014
E09	SYBR	fabH	wt-A	25.2465
F07	SYBR	fabH	wt-B	25.2051	25.3071	0.164105	12.1847	-0.413761	0.750664
F08	SYBR	fabH	wt-B	25.2198
F09	SYBR	fabH	wt-B	25.4964
G07	SYBR	fabH	ΔfapR-A	23.6668	23.749	0.112338	10.3911	1.37992	2.60254
G08	SYBR	fabH	ΔfapR-A	23.7032
G09	SYBR	fabH	ΔfapR-A	23.877
H07	SYBR	fabH	ΔfapR-B	24.0077	23.9974	0.135975	10.9215	0.849466	1.80183
H08	SYBR	fabH	ΔfapR-B	23.8566
H09	SYBR	fabH	ΔfapR-B	24.1279

## Sheet: data source Figure 6A
summary
Figure6A:fapR mRNA level pdh mutants
	strains	strains short names	number of biological replicated		measure1	measure2	measure3	measure4		mean	standard deviation
	wt	PR01	4: from A to D	in measure1(A) 2(B) 3(C) 4(D)	1	1	1	1		1	0
	ΔcshA	PR01-ΔcshA	3: from A to C	in measure1(A) 2(B) 4(C)	6.59559	6.41701		4.89008		5.96756	0.937386
	pdhAA2P, ΔcshA	C43	5: from A to E	in measure1(A) 2(B) 3(C) 4(D and E)	5.75598	7.06314	5.57053	6.13185	5.97324	6.09895	0.579525
	pdhAE362stop, ΔcshA	sup26	5: from A to E	in measure1(A) 2(B) 3(C) 4(D and E)	6.51661	6.87354	5.75084	6.09331	4.37357	5.92157	0.963752
	pdhAG126D, ΔcshA	C45	3: from A to C	in measure 3(A) 3(B and C)			4.82784	5.08884	5.34752	5.08807	0.259841
measure 1
Well	Fluor	Target	Sample	Cq	cq mean	standard deviation (mean cq)	Δct(target-16S)	ΔΔct(wt-mutants)	expression level compare to wt
A01	SYBR	16S(=ref)	pr01-A	12.1771	12.1243	0.0485425
A02	SYBR	16S(=ref)	pr01-A	12.1141
A03	SYBR	16S(=ref)	pr01-A	12.0816
A04	SYBR	fapr	pr01-A	23.1437	23.2357	0.103603	11.1114	0	1
A05	SYBR	fapr	pr01-A	23.3479
A06	SYBR	fapr	pr01-A	23.2154
B01	SYBR	16S(=ref)	csha-A	12.4322	12.3961	0.0364727
B02	SYBR	16S(=ref)	csha-A	12.3592
B03	SYBR	16S(=ref)	csha-A	12.3969
B04	SYBR	fapr	csha-A	20.966	20.786	0.174108	8.38989	2.7215	6.59559
B05	SYBR	fapr	csha-A	20.7736
B06	SYBR	fapr	csha-A	20.6185
C01	SYBR	16S(=ref)	c43-A	12.215	12.2281	0.0450789
C02	SYBR	16S(=ref)	c43-A	12.1911
C03	SYBR	16S(=ref)	c43-A	12.2783
C04	SYBR	fapr	c43-A	20.7487	20.8145	0.154586	8.58633	2.52506	5.75598
C05	SYBR	fapr	c43-A	20.7036
C06	SYBR	fapr	c43-A	20.9911
D01	SYBR	16S(=ref)	sup26-A	12.0006	11.9469	0.0701995
D02	SYBR	16S(=ref)	sup26-A	11.9727
D03	SYBR	16S(=ref)	sup26-A	11.8675
D04	SYBR	fapr	sup26-A	20.1246	20.3542	0.247537	8.40727	2.70412	6.51661
D05	SYBR	fapr	sup26-A	20.3215
D06	SYBR	fapr	sup26-A	20.6165
measure 2
Well	Fluor	Target	Sample	Cq	cq mean	standard deviation (mean cq)	Δct(target-16S)	ΔΔct(wt-mutants)	expression level compare to wt
A01	SYBR	16S(=ref)	PR01-B	13.0404	13.0464	0.0722712
A02	SYBR	16S(=ref)	PR01-B	13.1216
A03	SYBR	16S(=ref)	PR01-B	12.9774
A10	SYBR	FAPR	PR01-B	24.1173	24.1332	0.0224033	11.0867	0	1
A11	SYBR	FAPR	PR01-B	24.149
B01	SYBR	16S(=ref)	cshA-B	12.7818	12.7508	0.0928038
B02	SYBR	16S(=ref)	cshA-B	12.8242
B03	SYBR	16S(=ref)	cshA-B	12.6465
B10	SYBR	FAPR	cshA-B	21.1051	21.1556	0.0714674	8.40481	2.6819	6.41701
B11	SYBR	FAPR	cshA-B	21.2061
E01	SYBR	16S(=ref)	C43-B	12.8901	12.8769	0.0322593
E02	SYBR	16S(=ref)	C43-B	12.8401
E03	SYBR	16S(=ref)	C43-B	12.9004
E10	SYBR	FAPR	C43-B	21.1731	21.1433	0.0421741	8.26641	2.82031	7.06314
E11	SYBR	FAPR	C43-B	21.1134
F01	SYBR	16S(=ref)	sup26-B	12.8576	12.8971	0.0362023
F02	SYBR	16S(=ref)	sup26-B	12.9287
F03	SYBR	16S(=ref)	sup26-B	12.9049
F10	SYBR	FAPR	sup26-B	21.2534	21.2027	0.0716345	8.30566	2.78105	6.87354
F11	SYBR	FAPR	sup26-B	21.1521
measure 3
Well	Fluor	Target	Sample	Cq	cq mean	standard deviation (mean cq)	Δct(target-16S)	ΔΔct(wt-mutants)	expression level compare to wt
A01	SYBR	16S(=ref)	PR01-C	12.7965	12.8288	0.0833724
A02	SYBR	16S(=ref)	PR01-C	12.9235
A03	SYBR	16S(=ref)	PR01-C	12.7664
A10	SYBR	FAPR	PR01-C	23.4165	23.4845	0.0610152	10.6557	0	1
A11	SYBR	FAPR	PR01-C	23.5025
A12	SYBR	FAPR	PR01-C	23.5345
B01	SYBR	16S(=ref)	C43-C	13.7343	13.8191	0.0737856
B02	SYBR	16S(=ref)	C43-C	13.8544
B03	SYBR	16S(=ref)	C43-C	13.8686
B10	SYBR	FAPR	C43-C	21.9764	21.9969	0.046056	8.17784	2.47781	5.57053
B11	SYBR	FAPR	C43-C	21.9647
B12	SYBR	FAPR	C43-C	22.0497
D01	SYBR	16S(=ref)	C45-A	13.1425	13.4517	0.268013
D02	SYBR	16S(=ref)	C45-A	13.5956
D03	SYBR	16S(=ref)	C45-A	13.6172
D10	SYBR	FAPR	C45-A	21.9354	21.836	0.097916	8.38427	2.27138	4.82784
D11	SYBR	FAPR	C45-A	21.7397
D12	SYBR	FAPR	C45-A	21.833
F01	SYBR	16S(=ref)	SUP26-C	13.3981	13.5204	0.105939
F02	SYBR	16S(=ref)	SUP26-C	13.5851
F03	SYBR	16S(=ref)	SUP26-C	13.5779
F10	SYBR	FAPR	SUP26-C	21.7726	21.6523	0.106981	8.13188	2.52377	5.75084
F11	SYBR	FAPR	SUP26-C	21.6163
F12	SYBR	FAPR	SUP26-C	21.5679
measure 4
Well	Fluor	Target	Sample	Cq	cq mean	standard deviation (mean cq)	Δct(target-16S)	ΔΔct(wt-mutants)	expression level compare to wt
A01	SYBR	16S(=ref)	pr01-D	15.1351	15.0561	0.18162
A02	SYBR	16S(=ref)	pr01-D	15.1847
A03	SYBR	16S(=ref)	pr01-D	14.8483
A04	SYBR	fapR	pr01-D	24.0486	24.132	0.0887521	8.91342	0	1
A05	SYBR	fapR	pr01-D	24.2253
A06	SYBR	fapR	pr01-D	24.1223
A07	SYBR	16S(=ref)	sup26-D	14.8561	14.7379	0.102811
A08	SYBR	16S(=ref)	sup26-D	14.6886
A09	SYBR	16S(=ref)	sup26-D	14.6691
A10	SYBR	fapR	sup26-D	21.1623	21.1683	0.0774667	6.30619	2.60723	6.09331
A11	SYBR	fapR	sup26-D	21.0941
A12	SYBR	fapR	sup26-D	21.2486
B07	SYBR	16S(=ref)	sup26-E	14.8051	14.8924	0.100541
B08	SYBR	16S(=ref)	sup26-E	15.0023
B09	SYBR	16S(=ref)	sup26-E	14.8699
B10	SYBR	fapR	sup26-E	21.5897	21.6182	0.165776	6.78461	2.12881	4.37357
B11	SYBR	fapR	sup26-E	21.4685
B12	SYBR	fapR	sup26-E	21.7964
E01	SYBR	16S(=ref)	cshA-C	14.13	14.174	0.0487465
E02	SYBR	16S(=ref)	cshA-C	14.1655
E03	SYBR	16S(=ref)	cshA-C	14.2264
E04	SYBR	fapR	cshA-C	20.7535	20.7629	0.032804	6.62356	2.28986	4.89008
E05	SYBR	fapR	cshA-C	20.7357
E06	SYBR	fapR	cshA-C	20.7993
E07	SYBR	16S(=ref)	C45-B	14.0958	14.1356	0.119804
E08	SYBR	16S(=ref)	C45-B	14.0407
E09	SYBR	16S(=ref)	C45-B	14.2702
E10	SYBR	fapR	C45-B	20.6619	20.7288	0.0795696	6.56608	2.34734	5.08884
E11	SYBR	fapR	C45-B	20.7078
E12	SYBR	fapR	C45-B	20.8168
F07	SYBR	16S(=ref)	C45-C	14.225	14.2636	0.0831478
F08	SYBR	16S(=ref)	C45-C	14.359
F09	SYBR	16S(=ref)	C45-C	14.2068
F10	SYBR	fapR	C45-C	20.7196	20.7643	0.0587569	6.49455	2.41887	5.34752
F11	SYBR	fapR	C45-C	20.8309
F12	SYBR	fapR	C45-C	20.7425
G01	SYBR	16S(=ref)	C43-D	14.8693	14.7705	0.0900383
G02	SYBR	16S(=ref)	C43-D	14.693
G03	SYBR	16S(=ref)	C43-D	14.7492
G04	SYBR	fapR	C43-D	21.1664	21.0888	0.0943687	6.29709	2.61632	6.13185
G05	SYBR	fapR	C43-D	20.9838
G06	SYBR	fapR	C43-D	21.1163
H01	SYBR	16S(=ref)	C43-E	14.4689	14.5567	0.0779133
H02	SYBR	16S(=ref)	C43-E	14.6174
H03	SYBR	16S(=ref)	C43-E	14.584
H04	SYBR	fapR	C43-E	20.8038	20.7433	0.0814958	6.3349	2.57851	5.97324
H05	SYBR	fapR	C43-E	20.7756
H06	SYBR	fapR	C43-E	20.6506

## Sheet: data source Figure 6C
summary
fig6C: decay of pdh mRNA in wt and ΔcshA
	time after rifampicine addition (min)	pourcentage
		wt	Δcsha
	0	1	1
	1	1.11807	0.954565
	2	1.1455	0.947395
	4	0.811807	0.873947
	6	0.720123	0.719986
	8	0.602626	0.712809
	10	0.38627	0.734694
	20	0.127552	0.435327
	slope	0.111	0.041
	half-life	6.24457	16.906
measure
Well	Fluor	Target	Sample	Cq	cq mean	standard deviation (mean cq)	Δct(target-16S)	ΔΔct(rif0-rifX)	expression level compare to rif0
A01	SYBR	(16S=ref)	wt rif 0 minute	13.5129	13.5283	0.021797
A02	SYBR	(16S=ref)	wt rif 0 minute	13.5438
A05	SYBR	pdh	wt rif 0 minute	22.1574	22.101	0.0797531	8.57267	0	1
A06	SYBR	pdh	wt rif 0 minute	22.0446
A07	SYBR	(16S=ref)	ΔcshA rif 0 minute	14.3701	14.2696	0.142156
A08	SYBR	(16S=ref)	ΔcshA rif 0 minute	14.1691
A11	SYBR	pdh	ΔcshA rif 0 minute	22.0773	22.0582	0.0269667	7.78864	0	1
A12	SYBR	pdh	ΔcshA rif 0 minute	22.0392
B01	SYBR	(16S=ref)	wt rif 1 minute	13.4359	13.4886	0.0744901
B02	SYBR	(16S=ref)	wt rif 1 minute	13.5413
B05	SYBR	pdh	wt rif 1 minute	21.874	21.9003	0.0371134	8.41166	0.161011	1.11807
B06	SYBR	pdh	wt rif 1 minute	21.9265
B07	SYBR	(16S=ref)	ΔcshA rif 1 minute	13.9386	13.9482	0.0134978
B08	SYBR	(16S=ref)	ΔcshA rif 1 minute	13.9577
B11	SYBR	pdh	ΔcshA rif 1 minute	21.7695	21.8039	0.0486841	7.85573	-0.067085	0.954565
B12	SYBR	pdh	ΔcshA rif 1 minute	21.8383
C01	SYBR	(16S=ref)	wt rif 2 minutes	13.4468	13.456	0.0130198
C02	SYBR	(16S=ref)	wt rif 2 minutes	13.4652
C05	SYBR	pdh	wt rif 2 minutes	21.8354	21.8327	0.00385338	8.37669	0.195981	1.1455
C06	SYBR	pdh	wt rif 2 minutes	21.83
C07	SYBR	(16S=ref)	ΔcshA rif 2 minutes	13.8714	13.8537	0.025141
C08	SYBR	(16S=ref)	ΔcshA rif 2 minutes	13.8359
C11	SYBR	pdh	ΔcshA rif 2 minutes	21.6421	21.7203	0.110514	7.8666	-0.0779619	0.947395
C12	SYBR	pdh	ΔcshA rif 2 minutes	21.7984
D01	SYBR	(16S=ref)	wt rif 4 minutes	13.2434	13.295	0.0730559
D02	SYBR	(16S=ref)	wt rif 4 minutes	13.3467
D05	SYBR	pdh	wt rif 4 minutes	22.1505	22.1685	0.0254084	8.87346	-0.300791	0.811807
D06	SYBR	pdh	wt rif 4 minutes	22.1864
D07	SYBR	(16S=ref)	ΔcshA rif 4 minutes	13.6574	13.6429	0.0205883
D08	SYBR	(16S=ref)	ΔcshA rif 4 minutes	13.6283
D11	SYBR	pdh	ΔcshA rif 4 minutes	21.5562	21.6259	0.0985628	7.98302	-0.194382	0.873947
D12	SYBR	pdh	ΔcshA rif 4 minutes	21.6956
E01	SYBR	(16S=ref)	wt rif 6 minutes	13.2292	13.2923	0.0892869
E02	SYBR	(16S=ref)	wt rif 6 minutes	13.3555
E05	SYBR	pdh	wt rif 6 minutes	22.3109	22.3387	0.0393419	9.04636	-0.473685	0.720123
E06	SYBR	pdh	wt rif 6 minutes	22.3665
E07	SYBR	(16S=ref)	ΔcshA rif 6 minutes	13.7973	13.8404	0.0609871
E08	SYBR	(16S=ref)	ΔcshA rif 6 minutes	13.8836
E11	SYBR	pdh	ΔcshA rif 6 minutes	21.9362	22.1031	0.236003	8.2626	-0.47396	0.719986
E12	SYBR	pdh	ΔcshA rif 6 minutes	22.2699
F01	SYBR	(16S=ref)	wt rif 8 minutes	13.3009	13.3527	0.073339
F02	SYBR	(16S=ref)	wt rif 8 minutes	13.4046
F05	SYBR	pdh	wt rif 8 minutes	22.587	22.6561	0.097689	9.30334	-0.730666	0.602626
F06	SYBR	pdh	wt rif 8 minutes	22.7252
F07	SYBR	(16S=ref)	ΔcshA rif 8 minutes	13.5623	13.7191	0.221767
F08	SYBR	(16S=ref)	ΔcshA rif 8 minutes	13.8759
F11	SYBR	pdh	ΔcshA rif 8 minutes	21.9591	21.9962	0.0524591	8.27706	-0.488413	0.712809
F12	SYBR	pdh	ΔcshA rif 8 minutes	22.0333
G01	SYBR	(16S=ref)	wt rif 10 minutes	13.2985	13.0987	0.282466
G02	SYBR	(16S=ref)	wt rif 10 minutes	12.899
G05	SYBR	pdh	wt rif 10 minutes	23.0329	23.0437	0.01523	9.94499	-1.37232	0.38627
G06	SYBR	pdh	wt rif 10 minutes	23.0545
G07	SYBR	(16S=ref)	ΔcshA rif 10 minutes	13.6633	13.6631	0.000332228
G08	SYBR	(16S=ref)	ΔcshA rif 10 minutes	13.6629
G11	SYBR	pdh	ΔcshA rif 10 minutes	21.7862	21.8965	0.156067	8.23343	-0.444785	0.734694
G12	SYBR	pdh	ΔcshA rif 10 minutes	22.0069
H01	SYBR	(16S=ref)	wt rif 20 minutes	13.0559	13.1031	0.0667496
H02	SYBR	(16S=ref)	wt rif 20 minutes	13.1503
H05	SYBR	pdh	wt rif 20 minutes	24.636	24.6466	0.0149036	11.5435	-2.97084	0.127552
H06	SYBR	pdh	wt rif 20 minutes	24.6571
H07	SYBR	(16S=ref)	ΔcshA rif 20 minutes	13.233	13.2509	0.0254001
H08	SYBR	(16S=ref)	ΔcshA rif 20 minutes	13.2689
H11	SYBR	pdh	ΔcshA rif 20 minutes	22.0434	22.0434	#DIV/0!	8.79249	-1.00385	0.498667

## Sheet: data source Figure 6F
summary
Figure 6F: pdh mRNA level in suppressors strains
	strains	strains short names	number of biological replicated		measure 1		measure 2	measure 3	measure 4	measure 5	measure 6		mean	standard deviation
	wt	PR01	6: from A to F	in measure 1(B) 2(A) 3(C) 4(D) 5(D) 6(E and F)	1		1	1	1	1	1	0.719052	0.959865	0.106188
	ΔcshA	PR01-ΔcshA	5: from A to E	in measure 1(A and B) 2(A) 3(C) 6(D and E)	3.07585	3.04264	2.81539	2.88662			3.81293	2.61874	3.04203	0.412341
	ahrCR44C, ΔcshA	C57	3: from A to C	in measure 1(A) 5(B) 6(C)	4.28251					3.36199	2.20708		3.28386	1.03992
	pdhAA2P, ΔcshA	C43	3: from A to C	in measure 2(A) 3(B) 4(C)			3.16017	3.76124	3.0495				3.32364	0.382997
	rnyΔ2-24, ΔcshA	SVK7	4: from A to D	in measure 3(A) 4(B) 6(C and D)				1.54068	1.09752		1.03248	0.850514	1.1303	0.29288
	strains		mean PR01 set to 1	standard deviation
	wt	PR01	1	0.110628
	ΔcshA	PR01-ΔcshA	3.16923	0.429582
	ahrCR44C, ΔcshA	C57	3.42117	1.0834
	pdhAA2P, ΔcshA	C43	3.46261	0.399011
	rnyΔ2-24, ΔcshA	SVK7	1.17756	0.305126
measure 1
Well	Fluor	Target	Sample	Cq	cq mean	standard deviation (mean cq)	Δct(target-16S)	ΔΔct(wt-mutants)	expression level compare to wt
B01	SYBR	16S(=ref)	wt-B	12.3849	12.3032	0.0707562
B02	SYBR	16S(=ref)	wt-B	12.2621
B03	SYBR	16S(=ref)	wt-B	12.2626
B04	SYBR	pdh	wt-B	21.9824	22.0015	0.0500134	9.69829	0	1
B05	SYBR	pdh	wt-B	21.9638
B06	SYBR	pdh	wt-B	22.0582
C01	SYBR	16S(=ref)	ΔcshA-A	12.188	12.2534	0.162895
C02	SYBR	16S(=ref)	ΔcshA-A	12.1334
C03	SYBR	16S(=ref)	ΔcshA-A	12.4388
C04	SYBR	pdh	ΔcshA-A	20.3247	20.3307	0.00973385	8.0773	1.62098	3.07585
C05	SYBR	pdh	ΔcshA-A	20.3419
C06	SYBR	pdh	ΔcshA-A	20.3254
D01	SYBR	16S(=ref)	ΔcshA-B	12.2288	12.2767	0.048874
D02	SYBR	16S(=ref)	ΔcshA-B	12.3265
D03	SYBR	16S(=ref)	ΔcshA-B	12.2748
D04	SYBR	pdh	ΔcshA-B	20.3688	20.3697	0.0322596	8.09297	1.60532	3.04264
D05	SYBR	pdh	ΔcshA-B	20.4024
D06	SYBR	pdh	ΔcshA-B	20.3379
F01	SYBR	16S(=ref)	C57-A	12.2248	12.3194	0.130958
F02	SYBR	16S(=ref)	C57-A	12.4689
F03	SYBR	16S(=ref)	C57-A	12.2646
F04	SYBR	pdh	C57-A	19.9378	19.9193	0.105295	7.59983	2.09846	4.28251
F05	SYBR	pdh	C57-A	19.8059
F06	SYBR	pdh	C57-A	20.0141
measure 2
Well	Fluor	Target	Sample	Cq	cq mean	standard deviation (mean cq)	Δct(target-16S)	ΔΔct(wt-mutants)	expression level compare to wt
A01	SYBR	16S(=ref)	wt-A	12.18	12.1233	0.051316
A02	SYBR	16S(=ref)	wt-A	12.11
A03	SYBR	16S(=ref)	wt-A	12.08
A10	SYBR	pdh	wt-A	21.86	21.9767	0.104083	9.85333	0	1
A11	SYBR	pdh	wt-A	22.01
A12	SYBR	pdh	wt-A	22.06
B01	SYBR	16S(=ref)	ΔcshA-A	12.43	12.3967	0.0351188
B02	SYBR	16S(=ref)	ΔcshA-A	12.36
B03	SYBR	16S(=ref)	ΔcshA-A	12.4
B10	SYBR	pdh	ΔcshA-A	20.63	20.7567	0.135769	8.36	1.49333	2.81539
B11	SYBR	pdh	ΔcshA-A	20.74
B12	SYBR	pdh	ΔcshA-A	20.9
C01	SYBR	16S(=ref)	c43-A	12.21	12.2267	0.0472582
C02	SYBR	16S(=ref)	c43-A	12.19
C03	SYBR	16S(=ref)	c43-A	12.28
C10	SYBR	pdh	c43-A	20.42	20.42	0.09	8.19333	1.66	3.16017
C11	SYBR	pdh	c43-A	20.33
C12	SYBR	pdh	c43-A	20.51
measure 3
Well	Fluor	Target	Sample	Cq	cq mean	standard deviation (mean cq)	Δct(target-16S)	ΔΔct(wt-mutants)	expression level compare to wt
A01	SYBR	16S(=ref)	wt-C	13.0404	13.0464	0.0722712
A02	SYBR	16S(=ref)	wt-C	13.1216
A03	SYBR	16S(=ref)	wt-C	12.9774
A04	SYBR	pdh	wt-C	22.7175	22.6701	0.092173	9.62362	0	1
A05	SYBR	pdh	wt-C	22.7289
A06	SYBR	pdh	wt-C	22.5638
B01	SYBR	16S(=ref)	ΔcshA-C	12.7818	12.7508	0.0928038
B02	SYBR	16S(=ref)	ΔcshA-C	12.8242
B03	SYBR	16S(=ref)	ΔcshA-C	12.6465
B04	SYBR	pdh	ΔcshA-C	20.9987	20.845	0.14353	8.09424	1.52938	2.88662
B05	SYBR	pdh	ΔcshA-C	20.8221
B06	SYBR	pdh	ΔcshA-C	20.7144
C01	SYBR	16S(=ref)	SVK7-A	12.4845	12.4355	0.0492064
C02	SYBR	16S(=ref)	SVK7-A	12.3861
C03	SYBR	16S(=ref)	SVK7-A	12.4358
C04	SYBR	pdh	SVK7-A	21.5016	21.4355	0.0620867	9.00006	0.623568	1.54068
C05	SYBR	pdh	SVK7-A	21.4266
C06	SYBR	pdh	SVK7-A	21.3784
E01	SYBR	16S(=ref)	C43-B	12.8901	12.8769	0.0322593
E02	SYBR	16S(=ref)	C43-B	12.8401
E03	SYBR	16S(=ref)	C43-B	12.9004
E04	SYBR	pdh	C43-B	20.6675	20.5893	0.0719331	7.71242	1.91121	3.76124
E05	SYBR	pdh	C43-B	20.526
E06	SYBR	pdh	C43-B	20.5743
measure 4
Well	Fluor	Target	Sample	Cq	cq mean	standard deviation (mean cq)	Δct(target-16S)	ΔΔct(wt-mutants)	expression level compare to wt
A01	SYBR	16S(=ref)	wt-D	12.7965	12.8288	0.0833724
A02	SYBR	16S(=ref)	wt-D	12.9235
A03	SYBR	16S(=ref)	wt-D	12.7664
A04	SYBR	pdh	wt-D	21.8972	21.9191	0.102201	9.0903	0	1
A05	SYBR	pdh	wt-D	22.0305
A06	SYBR	pdh	wt-D	21.8297
B01	SYBR	16S(=ref)	C43-C	13.7343	13.8191	0.0737856
B02	SYBR	16S(=ref)	C43-C	13.8544
B03	SYBR	16S(=ref)	C43-C	13.8686
B04	SYBR	pdh	C43-C	21.4112	21.3008	0.0956923	7.48172	1.60857	3.0495
B05	SYBR	pdh	C43-C	21.242
B06	SYBR	pdh	C43-C	21.2492
G01	SYBR	16S(=ref)	SVK7-B	12.3932	12.4557	0.0816006
G02	SYBR	16S(=ref)	SVK7-B	12.4258
G03	SYBR	16S(=ref)	SVK7-B	12.548
G04	SYBR	pdh	SVK7-B	21.4412	21.4117	0.0529647	8.95605	0.134251	1.09752
G05	SYBR	pdh	SVK7-B	21.3506
G06	SYBR	pdh	SVK7-B	21.4434
measure 5
Well	Fluor	Target	Sample	Cq	cq mean	standard deviation (mean cq)	Δct(target-16S)	ΔΔct(wt-mutants)	expression level compare to wt
A01	SYBR	16S(=ref)	wt-D	12.6881	12.6935	0.0423871
A02	SYBR	16S(=ref)	wt-D	12.7383
A03	SYBR	16S(=ref)	wt-D	12.654
A04	SYBR	pdh	wt-D	21.5909	21.7261	0.11793	9.03265	0	1
A05	SYBR	pdh	wt-D	21.8077
A06	SYBR	pdh	wt-D	21.7798
B01	SYBR	16S(=ref)	C57-B	13.471	13.4729	0.0145374
B02	SYBR	16S(=ref)	C57-B	13.4883
B03	SYBR	16S(=ref)	C57-B	13.4594
B04	SYBR	pdh	C57-B	20.8003	20.7562	0.0729334	7.28334	1.74932	3.36199
B05	SYBR	pdh	C57-B	20.6721
B06	SYBR	pdh	C57-B	20.7963
measure 6
Well	Fluor	Target	Sample	Cq	cq mean	standard deviation (mean cq)	Δct(target-16S)	ΔΔct(wt-mutants)	expression level compare to wt
A01	SYBR	16S(=ref)	wt-E	13.1518	13.1543	0.012539
A02	SYBR	16S(=ref)	wt-E	13.1679
A03	SYBR	16S(=ref)	wt-E	13.1432
A04	SYBR	pdh	wt-E	21.0391	21.0851	0.0402116	7.93074	0	1
A05	SYBR	pdh	wt-E	21.1025
A06	SYBR	pdh	wt-E	21.1136
B01	SYBR	16S(=ref)	wt-F	12.1486	12.4499	0.392419
B02	SYBR	16S(=ref)	wt-F	12.8937
B03	SYBR	16S(=ref)	wt-F	12.3075
B04	SYBR	pdh	wt-F	20.8324	20.8565	0.0676586	8.40658	-0.475832	0.719052
B05	SYBR	pdh	wt-F	20.9329
B06	SYBR	pdh	wt-F	20.8042
B07	SYBR	16S(=ref)	C57-C	13.2305	13.2243	0.00874436
B08	SYBR	16S(=ref)	C57-C	13.2143
B09	SYBR	16S(=ref)	C57-C	13.228
B10	SYBR	pdh	C57-C	20.0159	20.0129	0.0575081	6.78861	1.14214	2.20708
B11	SYBR	pdh	C57-C	20.0688
B12	SYBR	pdh	C57-C	19.9539
D01	SYBR	16S(=ref)	ΔcshA-D	13.0433	13.0982	0.0777005
D02	SYBR	16S(=ref)	ΔcshA-D	13.1871
D03	SYBR	16S(=ref)	ΔcshA-D	13.0643
D04	SYBR	pdh	ΔcshA-D	19.2562	19.0981	0.386468	5.99984	1.9309	3.81293
D05	SYBR	pdh	ΔcshA-D	18.6576
D06	SYBR	pdh	ΔcshA-D	19.3804
E01	SYBR	16S(=ref)	ΔcshA-E	12.2109	12.6785	0.405369
E02	SYBR	16S(=ref)	ΔcshA-E	12.9315
E03	SYBR	16S(=ref)	ΔcshA-E	12.893
E04	SYBR	pdh	ΔcshA-E	19.2247	19.2204	0.0246359	6.54187	1.38887	2.61874
E05	SYBR	pdh	ΔcshA-E	19.2426
E06	SYBR	pdh	ΔcshA-E	19.1939
G01	SYBR	16S(=ref)	SVK7-C	12.5288	12.4963	0.061277
G02	SYBR	16S(=ref)	SVK7-C	12.4256
G03	SYBR	16S(=ref)	SVK7-C	12.5346
G04	SYBR	pdh	SVK7-C	20.4053	20.3809	0.0237672	7.88463	0.0461101	1.03248
G05	SYBR	pdh	SVK7-C	20.3798
G06	SYBR	pdh	SVK7-C	20.3578
H01	SYBR	16S(=ref)	SVK7-D	12.2296	12.1318	0.28725
H02	SYBR	16S(=ref)	SVK7-D	11.8085
H03	SYBR	16S(=ref)	SVK7-D	12.3575
H04	SYBR	pdh	SVK7-D	20.2253	20.2962	0.0941283	8.16434	-0.233592	0.850514
H05	SYBR	pdh	SVK7-D	20.403
H06	SYBR	pdh	SVK7-D	20.2602
