# Supplementary material for: The DEAD-box RNA helicase CshA is required for fatty acid homeostasis in Staphylococcus aureus
Source: PLoS Genet. 2020 Jul 30;16(7):e1008779. doi: 10.1371/journal.pgen.1008779 (PMC7392221; doi:10.1371/journal.pgen.1008779)
Supplement: S2 File — (XLSX) [file pgen.1008779.s007.xlsx]

## Sheet: comment
note: this file contained the complete data set of fatty acids analysis (row data in sheet all data) and a analysis by fatty acid type (calcul in sheet analysis by fatty acids type) as weel as an analysis by chain length (calcul in scheet analysis by chain length)
in the comment sheet, is indicate the growth conditions and the number of replicat for each strain studies. A summary of the analysis by fatty acid type and chain length is presented below in 3 tables
strains/genotypes/growth condition/ number of biological replicate
	strains		number of biological replicated
	genotype	short names	scrapped from plate at 37°C	scrapped from plate at 25°C
	wt	PR01	3: A to C	3: A to C
	ΔcshA	PR01-ΔcshA	3: A to C	3: A to C
	ΔcshB	PR01-09	2: A and B	2: A and B
	fakA::kana	SVK47		2: A and B
	fakA::kana,ΔcshA	SVK48		2: A and B
	rpoES83_D86 dup, ΔcshA	C23		1: A
	fabDQ164L, ΔcshA	C53		1: A
	fabDQ164L, ΔcshA	SVK92	2: A and B	1: A
	ahrCN31stop, ΔcshA	C9		1: A
	ahrCR44C, ΔcshA	C57		1: A
	pdhAE362Stop, ΔcshA	sup26	1: A	1: A
	pdhAA2P, ΔcshA	C43	2: A and B	2: A and B
	pdhAA2P	SVK88	2: A and B	2: A and B
	fabDQ164L	SVK86	2: A and B	2: A and B
Major effect in fatty acid composition
Analysis of temperature effect from 37°C to 25°C on fatty acid composition
This table recapitulate the differences observed in between the two tested temperatures in both fatty acid type and chain length for the strains that has been analysed both at 37 and 25°C
		analysis fatty acid type (37°C versus 25°C)		analysis long chain (in parenthesis are percentage of 18 19 20 chains at 37°C versus 25°C)
	wt	increased iso-odd/decreased SCFA		decrease of long chain ( 21 to 13.6% )
	ΔcshA	SCFA stay constant		modest decrease (24 to 20.4%)
	ΔcshB	increased in iso-odd/decreased in SCFA		decrease of long chain ( 18.4 to 13.9% )
	SVK92 (fabDQ164L, ΔcshA)	SCFA stay constant		modest decrease (19.1 to 16%)
	sup26(pdhAE362Stop, ΔcshA)	SCFA stay constant		modest increase (13.3 to 15.8%)
	C43(pdhAA2P, ΔcshA)	SCFA stay constant		almost no change (14 to 13%)
	SVK88(pdhAA2P)	increased in anteiso and iso-odd/decreased SCFA		decrease of long chain ( 13.9 to 8.2% )
	SVK86(fabDQ164L)	no major changes between the 2 conditions		decrease of long chain ( 17.2 to 13% )
analysis from cells scrapped on plate at 25°C
This table decribes only the results from 25°C condition, comparing the mutants with either wt or ΔcshA strain
		analysis fatty acid type		long chains analysis (in parenthesis are percentage of 18 19 20 chain lenth)
		compared to wt	compared to ΔcshA	compare to wt (13.6%)	compared to ΔcshA (20.4%)
	ΔcshA	decreased iso-odd/increased iso-even/increased SCFA		increase (20.4% )
	ΔcshB	no effect		similar than wt (13.9%)
	SVK48 (fakA::kana,ΔcshA)		increased of all BCFA/decreased SCFA		similar (21.3%)
	C23 (rpoES83_D86 dup, ΔcshA)		increased anteiso/decreased SCFA		decrease (13.3%)
	C53-SVK92(fabDQ164L, ΔcshA)		increased anteiso/decreased iso/decreased SCFA		modest decrease (16%)
	C9-C57(ahrCN31stop or ahrCR44C , ΔcshA)		increased anteiso/decreased iso-even/decreased SCFA		decrease (14.3%)
	sup26 (pdhAE362Stop, ΔcshA)		increased anteiso/decreased isoeven/decreased SCFA		modest decrease (15.8%)
	C43(pdhAA2P, ΔcshA)		increased anteiso/decreased iso-even/decreased SCFA		decrease (13%)
	SVK47(fakA::kana)	modest effect: sligth increase in anteiso if any		increase (17.7%)
	SVK86(fabDQ164L)	Increased anteiso/decreased iso		sligth increase (15.3%)
	SVK88(pdhAA2P)	increased anteiso/decreased iso-even/decreased SCFA		decrease (8.2%)
analysis from cells scrapped on plate at 37°C
This table decribes only the results from 37°C condition, comparing the mutants with either wt or ΔcshA strain
		analysis fatty acid type		long chains analysis (in parenthesis are percentage of 18 19 20 chain lenth)
		compared to wt	compared to ΔcshA	compare to wt (21.1%)	compared to ΔcshA (24.5%)
	ΔcshA	almost none		ligth increase (24.5% )
	ΔcshB	no effect		almost similar (18.4%)
	SVK86(fabDQ164L)	Increase anteiso/decrease in SCFA		sligth decrease (17.6%)
	SVK88(pdhAA2P)	Increase anteiso/decrease in SCFA		decrease (13.9%)
	C53-SVK92(fabDQ164L, ΔcshA)		Increase anteiso/decrease in SCFA		modest decrease (19.1%)
	sup26 (pdhAE362Stop, ΔcshA)		Increase anteiso/decrease in SCFA		decrease (13.3%)
	C43(pdhAA2P, ΔcshA)		Increase anteiso/decrease in SCFA		decrease (14.4%)

## Sheet: all data
growth condition	scrapped 25°C				scrapped 25°C				scrapped 25°C			scrapped 25°C			scrapped 25°C		scrapped 25°C	scrapped 25°C		scrapped 25°C	scrapped 25°C		scrapped 25°C		scrapped 25°C			scrapped 25°C			scrapped 25°C			scrapped 25°C			scrapped 37°C				scrapped 37°C				scrapped 37°C			scrapped 37°C
strains	wt-A	wt-B	wt-C		ΔcshA-A	ΔcshA-B	ΔcshA-C		ΔcshB-A	ΔcshB-B		SVK48-A	SVK48-B		C23-A		C53-A	SVK92-A		C9-A	C57-A		sup26-A		C43-A	C43-B		SVK88-A	SVK88-B		SVK47-A	SVK47-B		SVK86-A	SVK86-B		wt-A	wt-B	wt-C		ΔcshA-A	ΔcshA-B	ΔcshA-C		ΔcshB-A	ΔcshB-B		SVK88-A	SVK88-B
10:0					0.06
12:0																																													0.35
13:iso	0.14	0.12	0.16		0.14	0.15	0.25		0.14	0.15		0.11			0.11		0.23	0.32		0.11	0.1		0.09		0.11	0.12		0.09	0.08					0.37	0.19			0.08	0.12		0.09	0.13	0.14		0.1	0.11		0.1	0.1
12:0 3oh																																													0.18
13:0 anteiso			0.06		0.09		0.11		0.07	0.07		0.15					0.17	0.18								0.06								0.17	0.12													0.04
14:iso	0.69	0.7	1.01		1.42	1.35	1.8		0.64	0.62		1.41	1.22		0.93		0.35	0.52		0.57	0.54		0.52		0.42	0.51		0.33	0.37		0.78	0.78		0.38	0.3		0.73	0.73	1.01		1.01	0.93	1.23		0.81	0.84		0.41	0.51
14:0	0.2	0.15	0.17		0.15	0.25	0.4		0.28	0.24		0.45	0.36		0.2		0.32	0.49		0.13	0.15		0.1					0.14	0.09		0.39	0.38		0.37	0.3		0.28	0.29	0.47		0.37	0.41	0.52		0.43	0.45		0.3	0.3
15:1 isoG																										0.16
15:0 iso	11.95	11.7	12.76		6.68	7.2	8.09		11.48	10.62		8.34	6.05		6.47		4.1	5.41		7.11	7.39		6.58		6.67	7.45		11.38	10.82		8.71	8.53		6.58	5.67		8.71	8.56	11.07		8.12	8.68	9.44		8.67	9.43		9.9	9.42
15:0 anteiso	42.87	43.58	44.04		44.18	44.62	48.08		47.68	45.42		46.95	42.47		47.83		47.6	47.15		45.43	46.58		45.79		47.49	48.98		51.84	46.27		42.86	42.55		49.3	48.7		41.19	41.64	45.33		39.96	40.24	43.38		42.05	44.83		47.94	44.68
15:0	0.28	0.24	0.33		0.2	0.29	0.43		0.21	0.18		0.24	0.18		0.33		0.13	0.18		0.16	0.18					0.07					0.24	0.28		0.13	0.14		0.27	0.27	0.47		0.29	0.36	0.41		0.4	0.39		0.2	0.25
16:0 iso	1.66	1.76	2.1		2.84	2.6	2.71		1.38	1.38		2.61	2.62		2.77		1.17	1.47		1.83	1.67		1.68		1.45	1.55		1	1.18		1.69	1.73		0.78	0.76		1.33	1.44	1.59		1.9	1.66	2.05		1.46	1.5		0.91	1
16:1 w7c/15 iso2oh																		0.18																											1.93
16:1 w6,9c/18.0 ante																	0.15
16:0	1.89	1.66	1.88		1.7	2.24	2.45		2.44	2.24		0.9	0.73		2.53		3.19	2.65		1.68	1.75		1.47		1.54	1.43		1.31	1.14		1.08	0.94		2.72	1.85		1.46	1.49	1.8		1.57	1.64	1.72		3.32	2.03		1.56	1.43
15:0 2OH							0.13
17:0 iso	7.46	7.63	7.38		5.36	5.09	4.39		6.55	6.56		4.53	5.04		4.66		3.78	4.41		6.47	6.21		6.92		6.82	6.45		7.37	8.7		6.59	6.71		4.61	4.55		5.46	5.6	5.35		5.13	5.21	4.79		4.98	5.2		6.96	6.97
17:0 anteiso	16.99	18.09	14.45		13.89	13.04	10.77		15.64	15.94		14.86	16.73		19.08		22.14	20.08		20.75	20.57		20.44		21.15	20.68		19.46	21.36		18.51	19.41		18.51	21.55		15.51	16.7	13.47		14.25	13.79	12.62		15.04	15.74		19.32	18.52
17:0	1.68	1.53	1.99		1.56	2.02	2.21		1.05	1.15		0.72	0.67		1.79		0.75	0.85		1.06	1.02		0.6		0.45	0.42		0.24	0.4		1.2	1.2		0.72	0.61		1.36	1.31	1.74		1.35	1.56	1.56		1.5	1.5		0.54	0.83
18:0 iso	0.56	0.57	0.65		1.52	1.2	0.97		0.45	0.52		2.03	2.56		0.87		0.56	0.66		0.81	0.66		0.88		0.72	0.69		0.28	0.43		1.07	1.09		0.32	0.38		0.82	0.85	0.69		1.37	1.1	1.15		0.69	0.68		0.41	0.57
18:2 w6,9c/18:o:ante																	0.1	0.11								0.07		0.09																				0.08
18:1w9c							0.1		0.1	0.3					0.16		0.31	0.29					0.12		0.12	0.18		0.15	0.11					0.35	0.21		0.15	0.11	0.12		0.18	0.13			0.77	0.16		0.19	0.16
18:1 w7c					0.08		0.21		0.12	0.32					0.2		0.39	0.47		0.28	0.26		0.18		0.18	0.28		0.2	0.17					0.36	0.31				0.11		0.13	0.15			0.38	0.22		0.26	0.24
18:0	5.14	4.8	5.61		7.22	7.43	6.77		5.85	6.41		2.75	3.26		4.95		7.43	6.58		5.14	4.83		5.72		5.11	4.21		2.54	3.23		3.23	3.2		7.19	6.3		6.14	5.95	5.57		6.44	6.88	6.52		6.22	6.29		3.51	4.15
19:0 iso	1.55	1.5	1.27		1.65	1.38	0.89		1.21	1.47		2.57	3.36		0.93		0.92	0.98		1.54	1.43		1.86		1.72	1.43		1.05	1.72		2.75	2.75		1.02	1.18		2.78	2.56	1.83		2.84	2.67	2.03		1.71	1.67		1.95	2.78
19:0 anteiso	1.71	1.79	1.27		2.46	2.09	1.23		1.59	1.92		4.83	6.38		2.33		3.25	2.8		2.98	2.9		3.26		3.17	2.75		1.48	2.23		3.98	4.22		2.46	3.33		4.74	4.58	2.67		4.79	4.33	3.18		3.03	2.99		3.37	4.46
19:0	2.71	2.25	2.68		3.74	4.17	3.7		1.31	1.82		3.2	3.49		1.98		1.05	1.41		1.79	1.67		1.32		0.82	0.65		0.24	0.43		3.94	3.59		1.2	1.05		3.83	3.45	3.33		4.34	4.59	4.11		2.61	2.63		0.51	1.18
20:1 w9c							0.05			0.05								0.12								0.04									0.06
20:4 W6 9 12 15C			0.14				0.24			0.36					0.16		0.22	0.55								0.35		0.17	0.22					0.09	0.39				0.2				0.27		0.21	0.32		0.21	0.3
20:0 iso					0.26	0.19	0.13					0.52	0.78		0.14											0.09					0.19						0.22	0.21	0.13		0.35	0.27	0.25		0.13	0.11		0.07	0.14
20:0	2.52	1.94	2.04		4.81	4.7	3.87		1.81	2.25		2.81	4.1		1.6		1.69	2.15		2.17	2.09		2.44		2.07	1.39		0.64	1.06		2.78	2.65		2.36	2.07		5.03	4.18	2.94		5.5	5.28	4.62		3.04	2.93		1.28	2.01
BFCA versus SCFA
growth condition	scrapped 25°C				scrapped 25°C				scrapped 25°C			scrapped 25°C			scrapped 25°C		scrapped 25°C	scrapped 25°C		scrapped 25°C	scrapped 25°C		scrapped 25°C		scrapped 25°C			scrapped 25°C			scrapped 25°C			scrapped 25°C			scrapped 37°C				scrapped 37°C				scrapped 37°C			scrapped 37°C
strains	wt-A	wt-B	wt-C		ΔcshA-A	ΔcshA-B	ΔcshA-C		ΔcshB-A	ΔcshB-B		SVK48-A	SVK48-B		C23-A		C53-A	SVK92-A		C9-A	C57-A		sup26-A		C43-A	C43-B		SVK88-A	SVK88-B		SVK47-A	SVK47-B		SVK86-A	SVK86-B		wt-A	wt-B	wt-C		ΔcshA-A	ΔcshA-B	ΔcshA-C		ΔcshB-A	ΔcshB-B		SVK88-A	SVK88-B
BCFA	85.58	87.44	85.15		80.49	78.91	79.42		86.83	84.67		88.91	87.21		86.12		84.52	84.27		87.6	88.05		88.02		89.72	90.99		94.37	93.16		87.13	87.77		84.5	86.73		81.49	82.95	83.26		79.81	79.01	80.26		80.6	83.1		91.46	89.15
SCFA	14.42	12.57	14.84		19.52	21.1	20.56		13.17	15.32		11.07	12.79		13.9		15.48	15.74		12.41	11.95		11.95		10.29	9.02		5.63	6.85		12.86	12.24		15.49	13.29		18.52	17.05	16.75		20.17	21	19.73		19.23	16.92		8.56	10.85
means and standard deviations
	scrapped 25°C				scrapped 25°C				scrapped 25°C			scrapped 25°C			scrapped 25°C		scrapped 25°C			scrapped 25°C	scrapped 25°C		scrapped 25°C		scrapped 25°C			scrapped 25°C			scrapped 25°C			scrapped 25°C			scrapped 37°C				scrapped 37°C				scrapped 37°C			scrapped 37°C
	wt				Δcsha				ΔcshB			SVK48			C23		SVK92, C53			C9-C57			sup26		C43			SVK88			SVK47			SVK86			wt				ΔcshA				ΔcshB			SVK88
	mean	standard deviation			mean	standard deviation			mean	standard deviation		mean	standard deviation		mean	standard deviation	mean	standard deviation		mean	standard deviation		mean	standard deviation	mean	standard deviation		mean	standard deviation		mean	standard deviation		mean	standard deviation		mean	standard deviation			mean	standard deviation			mean	standard deviation		mean	standard deviation
MEAN BCFA	86.0567	1.21714			79.6067	0.80637			85.75	1.52735		88.06	1.20208		86.12	NA	84.395	0.176777		87.825	0.318198		88.02	NA	90.355	0.898026		93.765	0.855599		87.45	0.452548		85.615	1.57685		82.5667	0.945216			79.6933	0.633114			81.85	1.76777		90.305	1.63342
MEAN SCFA	13.9433	1.20774			20.3933	0.803077			14.245	1.52028		11.93	1.21622		13.9	NA	15.61	0.183848		12.18	0.325269		11.95	NA	9.655	0.898026		6.24	0.86267		12.55	0.438406		14.39	1.55563		17.44	0.947259			20.3	0.644903			18.075	1.63342		9.705	1.61927

## Sheet: analysis by fatty acid type
fatty acids type/all biological replicats
growth condition	scrapped 25°C				scrapped 25°C				scrapped 25°C			scrapped 25°C			scrapped 25°C		scrapped 25°C			scrapped 25°C			scrapped 25°C		scrapped 25°C			scrapped 25°C			scrapped 25°C			scrapped 25°C			scrapped 37°C				scrapped 37°C				scrapped 37°C			scrapped 37°C
strains	wt-A	wt-B	wt-C		ΔcshA-A	ΔcshA-B	ΔcshA-C		ΔcshB-A	ΔcshB-B		SVK48-A	SVK48-B		C23-A		C53-A	SVK92-A		C9-A	C57-A		sup26-A		C43-A	C43-B		SVK88-A	SVK88-B		SVK47-A	SVK47-B		SVK86-A	SVK86-B		wt-A	wt-B	wt-C		ΔcshA-A	ΔcshA-B	ΔcshA-C		ΔcshB-A	ΔcshB-B		SVK88-A	SVK88-B
anteiso	61.57	63.46	59.82		60.62	59.75	60.19		64.98	63.35		66.79	65.58		69.24		73.41	70.32		69.16	70.05		69.49		71.81	72.54		72.87	69.86		65.35	66.18		70.44	73.7		61.44	62.92	61.47		59	58.36	59.18		60.12	63.56		70.75	67.66
iso-odd	21.1	20.95	21.57		13.83	13.82	13.62		19.38	18.8		15.55	14.45		12.17		9.03	11.12		15.23	15.13		15.45		15.32	15.61		19.89	21.32		18.05	17.99		12.58	11.59		16.95	16.8	18.37		16.18	16.69	16.4		15.46	16.41		18.91	19.27
iso-even	2.91	3.03	3.76		6.04	5.34	5.61		2.47	2.52		6.57	7.18		4.71		2.08	2.65		3.21	2.87		3.08		2.59	2.84		1.61	1.98		3.73	3.6		1.48	1.44		3.1	3.23	3.42		4.63	3.96	4.68		3.09	3.13		1.8	2.22
SCFA	14.42	12.57	14.7		19.44	21.1	19.96		12.95	14.29		11.07	12.79		13.38		14.56	14.31		12.13	11.69		11.65		9.99	8.17		5.11	6.35		12.86	12.24		14.69	12.32		18.37	16.94	16.32		19.86	20.72	19.46		17.87	16.22		7.9	10.15
means and standard deviations
growth condition	scrapped 25°C				scrapped 25°C				scrapped 25°C			scrapped 25°C			scrapped 25°C		scrapped 25°C			scrapped 25°C			scrapped 25°C		scrapped 25°C			scrapped 25°C			scrapped 25°C			scrapped 25°C			scrapped 37°C				scrapped 37°C				scrapped 37°C			scrapped 37°C
strains	wt				ΔcshA				ΔcshB			SVK48			C23		C53-SVK92			C9-C57			sup26-A		C43			SVK88			SVK47			SVK86			wt				ΔcshA				ΔcshB			SVK88
	average	standard deviation			average	standard deviation			average	standard deviation		average	standard deviation		average	standard deviation	average	standard deviation		average	standard deviation		average	standard deviation	average	standard deviation		average	standard deviation		average	standard deviation		average	standard deviation		average	standard deviation			average	standard deviation			average	standard deviation		average	standard deviation
anteiso	61.6167	1.82045			60.1867	0.43501			64.165	1.15258		66.185	0.855599		69.24	NA	71.865	2.18496		69.605	0.629325		69.49	NA	72.175	0.516188		71.365	2.12839		65.765	0.586899		72.07	2.30517		61.9433	0.845951			58.8467	0.430968			61.84	2.43245		69.205	2.18496
iso-odd	21.2067	0.323471			13.7567	0.118462			19.09	0.410122		15	0.777817		12.17	NA	10.075	1.47785		15.18	0.0707107		15.45	NA	15.465	0.205061		20.605	1.01116		18.02	0.0424264		12.085	0.700036		17.3733	0.866391			16.4233	0.255799			15.935	0.671751		19.09	0.254558
iso-even	3.23333	0.460036			5.66333	0.353034			2.495	0.0353553		6.875	0.431335		4.71	NA	2.365	0.403051		3.04	0.240416		3.08	NA	2.715	0.176777		1.795	0.26163		3.665	0.0919239		1.46	0.0282843		3.25	0.160935			4.42333	0.402036			3.11	0.0282843		2.01	0.296985
SCFA	13.8967	1.15743			20.1667	0.849078			13.62	0.947523		11.93	1.21622		13.38	NA	14.435	0.176777		11.91	0.311127		11.65	NA	9.08	1.28693		5.73	0.876812		12.55	0.438406		13.505	1.67584		17.21	1.05133			20.0133	0.643843			17.045	1.16673		9.025	1.59099
NA: non applicable as this strain as been tested once.

## Sheet: analysis by chain length
chain length/all biological replicats
growth condition	scrapped 25°C				scrapped 25°C				scrapped 25°C			scrapped 25°C			scrapped 25°C		scrapped 25°C			scrapped 25°C			scrapped 25°C		scrapped 25°C			scrapped 25°C			scrapped 25°C			scrapped 25°C			scrapped 37°C				scrapped 37°C				scrapped 37°C			scrapped 37°C
strains	wt-A	wt-B	wt-C		ΔcshA-A	ΔcshA-B	ΔcshA-C		ΔcshB-A	ΔcshB-B		SVK48-A	SVK48-B		C23-A		C53-A	SVK92-A		C9-A	C57-A		sup26-A		C43-A	C43-B		SVK88-A	SVK88-B		SVK47-A	SVK47-B		SVK86-A	SVK86-B		wt-A	wt-B	wt-C		ΔcshA-A	ΔcshA-B	ΔcshA-C		ΔcshB-A	ΔcshB-B		SVK88-A	SVK88-B
10	0	0	0		0.06	0	0		0	0		0	0		0		0	0		0	0		0		0	0		0	0		0	0		0	0		0	0	0		0	0	0		0	0		0	0
12	0	0	0		0	0	0		0	0		0	0		0		0	0		0	0		0		0	0		0	0		0	0		0	0		0	0	0		0	0	0		0.53	0		0	0
13	0.14	0.12	0.22		0.23	0.15	0.36		0.21	0.22		0.26	0		0.11		0.4	0.5		0.11	0.1		0.09		0.11	0.18		0.09	0.08		0	0		0.54	0.31		0	0.08	0.12		0.09	0.13	0.14		0.1	0.11		0.14	0.1
14	0.89	0.85	1.18		1.57	1.6	2.2		0.92	0.86		1.86	1.58		1.13		0.67	1.01		0.7	0.69		0.62		0.42	0.51		0.47	0.46		1.17	1.16		0.75	0.6		1.01	1.02	1.48		1.38	1.34	1.75		1.24	1.29		0.71	0.81
15	55.1	55.52	57.13		51.06	52.11	56.73		59.37	56.22		55.53	48.7		54.63		51.83	52.74		52.7	54.15		52.37		54.16	56.66		63.22	57.09		51.81	51.36		56.01	54.51		50.17	50.47	56.87		48.37	49.28	53.23		51.12	54.65		58.04	54.35
16	3.55	3.42	3.98		4.54	4.84	5.16		3.82	3.62		3.51	3.35		5.3		4.51	4.3		3.51	3.42		3.15		2.99	2.98		2.31	2.32		2.77	2.67		3.5	2.61		2.79	2.93	3.39		3.47	3.3	3.77		6.71	3.53		2.47	2.43
17	26.13	27.25	23.82		20.81	20.15	17.37		23.24	23.65		20.11	22.44		25.53		26.67	25.34		28.28	27.8		27.96		28.42	27.55		27.07	30.46		26.3	27.32		23.84	26.71		22.33	23.61	20.56		20.73	20.56	18.97		21.52	22.44		26.82	26.32
18	5.7	5.37	6.26		8.82	8.63	8.05		6.52	7.55		4.78	5.82		6.18		8.79	8.11		6.23	5.75		6.9		6.13	5.43		3.26	3.94		4.3	4.29		8.22	7.2		7.11	6.91	6.49		8.12	8.26	7.67		8.06	7.35		4.45	5.12
19	5.97	5.54	5.22		7.85	7.64	5.82		4.11	5.21		10.6	13.23		5.24		5.22	5.19		6.31	6		6.44		5.71	4.83		2.77	4.38		10.67	10.56		4.68	5.56		11.35	10.59	7.83		11.97	11.59	9.32		7.35	7.29		5.83	8.42
20	2.52	1.94	2.18		5.07	4.89	4.29		1.81	2.66		3.33	4.88		1.9		1.91	2.82		2.17	2.09		2.44		2.07	1.87		0.81	1.28		2.97	2.65		2.45	2.52		5.25	4.39	3.27		5.85	5.55	5.14		3.38	3.36		1.56	2.45
means and standard deviations
growth condition	scrapped 25°C				scrapped 25°C				scrapped 25°C			scrapped 25°C			scrapped 25°C		scrapped 25°C			scrapped 25°C			scrapped 25°C		scrapped 25°C			scrapped 25°C			scrapped 25°C			scrapped 25°C			scrapped 37°C				scrapped 37°C				scrapped 37°C			scrapped 37°C
strains	wt				ΔcshA				ΔcshB			SVK48			C23		C53-SVK92			C9-C57			sup26-A		C43			SVK88			SVK47			SVK86			wt				ΔcshA				ΔcshB			SVK88
	average	standard deviation			average	standard deviation			average	standard deviation		average	standard deviation		average	standard deviation	average	standard deviation		average	standard deviation		average	standard deviation	average	standard deviation		average	standard deviation		average	standard deviation		average	standard deviation		average	standard deviation			average	standard deviation			average	standard deviation		average	standard deviation
10	0	0			0.02	0.034641			0	0		0	0		0	NA	0	0		0	0		0	NA	0	0		0	0		0	0		0	0		0	0			0	0			0	0		0	0
12	0	0			0	0			0	0		0	0		0	NA	0	0		0	0		0	NA	0	0		0	0		0	0		0	0		0	0			0	0			0.265	0.374767		0	0
13	0.16	0.052915			0.246667	0.105987			0.215	0.00707107		0.13	0.183848		0.11	NA	0.45	0.0707107		0.105	0.00707107		0.09	NA	0.145	0.0494975		0.085	0.00707107		0	0		0.425	0.162635		0.0666667	0.061101			0.12	0.0264575			0.105	0.00707107		0.12	0.0282843
14	0.973333	0.180093			1.79	0.355387			0.89	0.0424264		1.72	0.19799		1.13	NA	0.84	0.240416		0.695	0.00707107		0.62	NA	0.465	0.0636396		0.465	0.00707107		1.165	0.00707107		0.675	0.106066		1.17	0.268514			1.49	0.226053			1.265	0.0353553		0.76	0.0707107
15	55.9167	1.07156			53.3	3.0165			57.795	2.22739		52.115	4.82954		54.63	NA	52.285	0.643467		53.425	1.0253		52.37	NA	55.41	1.76777		60.155	4.33456		51.585	0.318198		55.26	1.06066		52.5033	3.78462			50.2933	2.58361			52.885	2.49609		56.195	2.60922
16	3.65	0.293087			4.84667	0.310054			3.72	0.141421		3.43	0.113137		5.3	NA	4.405	0.148492		3.465	0.0636396		3.15	NA	2.985	0.00707107		2.315	0.00707107		2.72	0.0707107		3.055	0.629325		3.03667	0.3139			3.51333	0.237978			5.12	2.2486		2.45	0.0282843
17	25.7333	1.74907			19.4433	1.82563			23.445	0.289914		21.275	1.64756		25.53	NA	26.005	0.940452		28.04	0.339411		27.96	NA	27.985	0.615183		28.765	2.39709		26.81	0.721249		25.275	2.0294		22.1667	1.53155			20.0867	0.97079			21.98	0.650538		26.57	0.353553
18	5.77667	0.449926			8.5	0.401123			7.035	0.72832		5.3	0.735391		6.18	NA	8.45	0.480833		5.99	0.339411		6.9	NA	5.78	0.494975		3.6	0.480833		4.295	0.00707107		7.71	0.721249		6.83667	0.316439			8.01667	0.308275			7.705	0.502046		4.785	0.473762
19	5.57667	0.376342			7.10333	1.11635			4.66	0.777817		11.915	1.85969		5.24	NA	5.205	0.0212132		6.155	0.219203		6.44	NA	5.27	0.622254		3.575	1.13844		10.615	0.0777817		5.12	0.622254		9.92333	1.85228			10.96	1.43293			7.32	0.0424264		7.125	1.83141
20	2.21333	0.291433			4.75	0.408412			2.235	0.601041		4.105	1.09602		1.9	NA	2.365	0.643467		2.13	0.0565685		2.44	NA	1.97	0.141421		1.045	0.33234		2.81	0.226274		2.485	0.0494975		4.30333	0.992841			5.51333	0.356417			3.37	0.0141421		2.005	0.629325
percentage lon chain (18-19-20 carbon)
growth condition	scrapped 25°C				scrapped 25°C				scrapped 25°C			scrapped 25°C			scrapped 25°C		scrapped 25°C			scrapped 25°C			scrapped 25°C		scrapped 25°C			scrapped 25°C			scrapped 25°C			scrapped 25°C			scrapped 37°C				scrapped 37°C				scrapped 37°C			scrapped 37°C
strains	wt				ΔcshA				ΔcshB			SVK48			C23		C53-SVK92			C9-C57			sup26-A		C43			SVK88			SVK47			SVK86			wt				ΔcshA				ΔcshB			SVK88
percentage of chain length from 10 to 17	86.4333				79.6467				86.065			78.67			86.7		83.985			85.73			84.19		86.99			91.785			82.28			84.69			78.9433				75.5033				81.62			86.095
percentage of chain length from 18 to 20	13.5667				20.3533				13.93			21.32			13.32		16.02			14.275			15.78		13.02			8.22			17.72			15.315			21.0633				24.49				18.395			13.915
